# Supplementary material for: A New Biotin Labeling and High-Molecular-Weight RNA Northern Method and Its Application in Viral RNA Detection
Source: Viruses. 2022 Nov 28;14(12):2664. doi: 10.3390/v14122664 (PMC9785142; doi:10.3390/v14122664)
Supplement: Supplementary file 1 [file viruses-14-02664-s001.zip]

Archive with 1 entries (1 files):
- viruses-1996796-supplementary.xlsx
