# Supplementary material for: A New Biotin Labeling and High-Molecular-Weight RNA Northern Method and Its Application in Viral RNA Detection
Source: Viruses. 2022 Nov 28;14(12):2664. doi: 10.3390/v14122664 (PMC9785142; doi:10.3390/v14122664)
Supplement: Supplementary file 1 [file viruses-14-02664-s001.zip › viruses-1996796-supplementary.xlsx]

## Sheet: Sheet1
Table S1 Sequences of Probes used in this study
Probe ID	Probe Sequences
TMV-2C	TTCTATTTCTAGTGTCGAATGCACCTAACAGTGCTGTGACGGCACGGACACTCGTCCGTG
TMV-3C	TTCTATTTCTAGTGTCGAATGCACCTAACAGTGCTGTGACGGGCACGGACACTCGTCCGTG
TMV-4C	TTCTATTTCTAGTGTCGAATGCACCTAACAGTGCTGTGACGGGGCACGGACACTCGTCCGTG
TMV-5C	TTCTATTTCTAGTGTCGAATGCACCTAACAGTGCTGTGACGGGGGCACGGACACTCGTCCGTG
TMV-6C	TTCTATTTCTAGTGTCGAATGCACCTAACAGTGCTGTGACGGGGGGCACGGACACTCGTCCGTG
TMC-2C2	TTCTATTTCTAGTGTCGAATGCACCTAACAGTGCTGTGACGGTGGCACGGACACTCGTCCGTG
TMC-3C2	TTCTATTTCTAGTGTCGAATGCACCTAACAGTGCTGTGACGGTGGTGGCACGGACACTCGTCCGTG
TMC-4C2	TTCTATTTCTAGTGTCGAATGCACCTAACAGTGCTGTGACGGTGGTGGTGGCACGGACACTCGTCCGTG
TMC-5C2	TTCTATTTCTAGTGTCGAATGCACCTAACAGTGCTGTGACGGTGGTGGTGGTGGCACGGACACTCGTCCGTG
TMV-2C3	TTCTATTTCTAGTGTCGAATGCACCTAACAGTGCTGTGACGGGTGGGCACGGACACTCGTCCGTG
TMV-3C3	TTCTATTTCTAGTGTCGAATGCACCTAACAGTGCTGTGACGGGTGGGTGGGCACGGACACTCGTCCGTG
TMV-4C3	TTCTATTTCTAGTGTCGAATGCACCTAACAGTGCTGTGACGGGTGGGTGGGTGGGCACGGACACTCGTCCGTG
TdT	TTCTATTTCTAGTGTCGAATGCACCTAACAGTGCTGTGAC
CMV-1	AGCTTTCACTACCCACGAAGGTTGGGTGGTTAAGAGTGGGCGGTGGTGGTGGCACGGACACTCGTCCGTG
CMV-2	GATGATGAAGGTACTTTCCGAACTGTAACCCACACGGTAGCGGTGGTGGTGGCACGGACACTCGTCCGTG
TRV-1	TGAAGCGTTCTGAATCACACCAAGAGCACTGTTAGCCCGTCGGTGGTGGTGGCACGGACACTCGTCCGTG
TRV-2	TAGTACTCCCTTGGTTCGTCGTAACCGTTGTGTTTGGATTCGGTGGTGGTGGCACGGACACTCGTCCGTG
ToMV-1	TGTTGAACAGTAGTTCTTGCTTGCTGTGTTTGAAACTGGTCGGTGGTGGTGGCACGGACACTCGTCCGTG
ToMV-2	TCGGACTCTGCTGGTTTTCTACTTCGATTATTCTATTCCTCGGTGGTGGTGGCACGGACACTCGTCCGTG
